# Supplementary material for: Current status of Helicobacter pylori resistance to Clarithromycin and Levofloxacin in Malaysia—findings from a molecular based study
Source: PeerJ. 2021 Jun 9;9:e11518. doi: 10.7717/peerj.11518 (PMC8197033; doi:10.7717/peerj.11518)
Supplement: Supplemental Information 2 [file peerj-09-11518-s002.gb]

LOCUS       Seq1 [organism=Helicobacter pylori] [isolate:3] 23S rRNA, partial cds       201 bp
DEFINITION  Seq1 [organism=Helicobacter pylori] [isolate:3] 23S rRNA, partial cds     201 bp
TITLE       Seq1 [organism=Helicobacter pylori] [isolate:3] 23S rRNA, partial cds
ORIGIN

        1 GACCTGCATG AATGGCGTAA CGAGATGGGA GCTGTCTCAA CCAGAGATTC AGTGAAATTG
       61 TAGTGGAGGT GAAAATTCCT CCTACCCGCG GCAAGACGGA GAGACCCCGT GGACCTTTAC
      121 TACAACTTAG CACTGCTAAC GGGAATATCA TGCGCAGGAT AGGTGGGAGG CTTTGAAGTA
      181 AGGGCTTTGG CTCTTATGGA G
//
LOCUS       Seq2 [organism=Helicobacter pylori] [isolate:28] 23S rRNA, partial cds       201 bp
DEFINITION  Seq2 [organism=Helicobacter pylori] [isolate:28] 23S rRNA, partial cds     201 bp
TITLE       Seq2 [organism=Helicobacter pylori] [isolate:28] 23S rRNA, partial cds
ORIGIN

        1 TACCTGCATG AATGGCGTAA CGAGATGGGA GCTGTCTCAA CCAGAGATTC AGTGAAATTG
       61 TAGTGGAGGT GAAAATTCCT CCTACCCGCG GCAAGACGGA GAGACCCCGT GGACCTTTAC
      121 TACAACTTAG CACTGCTAAT GGGAATATCA TGCGCAGGAT AGGTGGGAGG CTTTGAAGTA
      181 GGGGCTTTGG CTCTTATGGA G
//
LOCUS       Seq3 [organism=Helicobacter pylori] [isolate:70] 23S rRNA, partial cds       201 bp
DEFINITION  Seq3 [organism=Helicobacter pylori] [isolate:70] 23S rRNA, partial cds     201 bp
TITLE       Seq3 [organism=Helicobacter pylori] [isolate:70] 23S rRNA, partial cds
ORIGIN

        1 GACCTGCATG AATGGCGTAA CGAGATGGGA GCTGTCTCAA CCAGAGATTC AGTGAAATTG
       61 TAGTGGAGGT GAAAATTCCT CCTACCCGCG GCAAGACGGA GAGACCCCGT GGACCTTTAC
      121 TACAACTTAG CACTGCTAAC GGGAATATCA TGCGCAGGAT AGGTGGGAGG CTTTGAAGTA
      181 AGGGCTTTGG CTCTTATGGA G
//
LOCUS       Seq4 [organism=Helicobacter pylori] [isolate:109] 23S rRNA, partial cds       201 bp
DEFINITION  Seq4 [organism=Helicobacter pylori] [isolate:109] 23S rRNA, partial cds     201 bp
TITLE       Seq4 [organism=Helicobacter pylori] [isolate:109] 23S rRNA, partial cds
ORIGIN

        1 GACCTGCATG AATGGCGTAA CGAGATGGGA GCTGTCTCAA CCAGAGATTC AGTGAAATTG
       61 TAGTGGAGGT GAAAATTCCT CCTACCCGCG GCAAGACGGA GAGACCCCGT GGACCTTTAC
      121 TACAACTTAG CACTGCTAAT GGGAATATCA TGCGCAGGAT AGGTGGGAGG CTTTGAAGTA
      181 AGGGCTTTGG CTCTTATGGA G
//
LOCUS       Seq5 [organism=Helicobacter pylori] [isolate:124] 23S rRNA, partial cds       201 bp
DEFINITION  Seq5 [organism=Helicobacter pylori] [isolate:124] 23S rRNA, partial cds     201 bp
TITLE       Seq5 [organism=Helicobacter pylori] [isolate:124] 23S rRNA, partial cds
ORIGIN

        1 GACCTGCATG AATGGCGTAA CGAGATGGGA GCTGTCTCAA CCAGAGATTC AGTGAAATTG
       61 TAGTGGAGGT GAAAATTCCT CCTACCCGCG GCAAGACGGA GAGACCCCGT GGACCTTTAC
      121 TACAACTTAG CACTGCTAAC GGGAATATCA TGCGCAGGAT AGGTGGGAGG CTTTGAAGTA
      181 GGGGCTTTGG CTCTTATGGA G
//
LOCUS       Seq6 [organism=Helicobacter pylori] [isolate:41] 23S rRNA, partial cds       201 bp
DEFINITION  Seq6 [organism=Helicobacter pylori] [isolate:41] 23S rRNA, partial cds     201 bp
TITLE       Seq6 [organism=Helicobacter pylori] [isolate:41] 23S rRNA, partial cds
ORIGIN

        1 GACCTGCATG AATGGCGTAA CGAGATGGGA GCTGTCTCAA CCAGAGATTC AGTGAAATTG
       61 TAGTGGAGGT GAAAATTCCT CCTACCCGCG GCAAGACGGA GAGACCCCGT GGACCTTTAC
      121 TACAACTTAG CACTGCTAAC GGGAATATCA TGCGCAGGAT AGGTGGGAGG CTTTGAAGTA
      181 AGGGCTTTGG CTCTTATGGA G
//
LOCUS       Seq7 [organism=Helicobacter pylori] [isolate:60] 23S rRNA, partial cds       201 bp
DEFINITION  Seq7 [organism=Helicobacter pylori] [isolate:60] 23S rRNA, partial cds     201 bp
TITLE       Seq7 [organism=Helicobacter pylori] [isolate:60] 23S rRNA, partial cds
ORIGIN

        1 GACCTGCATG AATGGCGTAA CGAGATGGGA GCTGTCTCAA CCAGAGATTC AGTGAAATTG
       61 TAGTGGAGGT GAAAATTCCT CCTACCCGCG GCAAGACGGA GAGACCCCGT GGACCTTTAC
      121 TACAACTTAG CACTGCTAAT GGGAATATCA TGCGCAGGAT AGGTGGGAGG CTTTGAAGTA
      181 AGGGCTTTGG CTCTTATGGA G
//
LOCUS       Seq8 [organism=Helicobacter pylori] [isolate:82] 23S rRNA, partial cds       201 bp
DEFINITION  Seq8 [organism=Helicobacter pylori] [isolate:82] 23S rRNA, partial cds     201 bp
TITLE       Seq8 [organism=Helicobacter pylori] [isolate:82] 23S rRNA, partial cds
ORIGIN

        1 AGTGAAATTG TAGTGGAGGT GAAAATTCCT CCTACCCGCG GCAAGACGGA GAGACCCCGT
       61 GGACCTTTAC TACAACTTAG CACTGCTAAC GGGAATATCA TGCGCAGGAT AGGTGGGAGG
      121 CTTTGAAGTA GGGGCTTTGG CTCTTATGGA GCCATCCTTG AGATACCACC CTTGATGTTT
      181 CTGTTAGCTA ACTGGCCTGT G
//
LOCUS       Seq9 [organism=Helicobacter pylori] [isolate:118] 23S rRNA, partial cds       201 bp
DEFINITION  Seq9 [organism=Helicobacter pylori] [isolate:118] 23S rRNA, partial cds     201 bp
TITLE       Seq9 [organism=Helicobacter pylori] [isolate:118] 23S rRNA, partial cds
ORIGIN

        1 TGCCTGAGTG ATTGGCGTAA CGAGATGGGA GCTGTCTCAA CCAGAGATTC AGTGAAATTG
       61 TAGTGGAGGT GAAAATTCCT CCTACCCGCG GCAAGACGGA GAGACCCCGT GGACCTTTAC
      121 TACAACTTAG CACTGCTAAC GGGAATATCA TGCGCAGGAT AGGTGGGAGG CTTTGAAGTA
      181 AGGGCTTTGG CTCTTATGGA G
//
