# Supplementary material for: Current status of Helicobacter pylori resistance to Clarithromycin and Levofloxacin in Malaysia—findings from a molecular based study
Source: PeerJ. 2021 Jun 9;9:e11518. doi: 10.7717/peerj.11518 (PMC8197033; doi:10.7717/peerj.11518)
Supplement: Supplemental Information 3 [file peerj-09-11518-s003.gb]

LOCUS       Seq1 [organism=Helicobacter pylori] [isolate:100] 23S rRNA, partial cds       201 bp
DEFINITION  Seq1 [organism=Helicobacter pylori] [isolate:100] 23S rRNA, partial cds     201 bp
TITLE       Seq1 [organism=Helicobacter pylori] [isolate:100] 23S rRNA, partial cds
ORIGIN

        1 ACCAGAGATT CAGTGAAATT GTAGTGGAGG TGAAAATTCC TCCTACCCGC GGCAAGACGG
       61 AAAGACCCCG TGGACCTTTA CTACAACTTA GCACTGCTAA CGGGAATATC ATGCGCAGGA
      121 TAGGTGGGAG GCTTTGAAGT AAGGGCTTTG GCTCTTATGG AGCCATTCTT GAGATACCAC
      181 CCTTGATGTT TCTGTTAGCT A
//
LOCUS       Seq2 [organism=Helicobacter pylori] [isolate:102] 23S rRNA, partial cds       201 bp
DEFINITION  Seq2 [organism=Helicobacter pylori] [isolate:102] 23S rRNA, partial cds     201 bp
TITLE       Seq2 [organism=Helicobacter pylori] [isolate:102] 23S rRNA, partial cds
ORIGIN

        1 ACCAGAGATT CAGTGAAATT GTAGTGGAGG TGAAAATTCC TCCTACCCGC GGCAAGACGG
       61 AAAGACCCCG TGGACCTTTA CTACAACTTA GCACTGCTAA CGGGAATATC ATGCGCAGGA
      121 TAGGTGGGAG GCTTTGAAGT AAGGGCTTTG GCTCTTATGG AGCCATCCTT GAGATACCAC
      181 CCTTGATGTT TCTGTTAGCT A
//
LOCUS       Seq3 [organism=Helicobacter pylori] [isolate:106] 23S rRNA, partial cds       201 bp
DEFINITION  Seq3 [organism=Helicobacter pylori] [isolate:106] 23S rRNA, partial cds     201 bp
TITLE       Seq3 [organism=Helicobacter pylori] [isolate:106] 23S rRNA, partial cds
ORIGIN

        1 ACCAGAGATT CAGTGAAATT GTAGTGGAGG TGAAAATTCC TCCTACCCGC GGCAAGACGG
       61 AAAGACCCCG TGGACCTTTA CTACAACTTA GCACTGCTAA CGGGAATATC ATGCGCAGGA
      121 TAGGTGGGAG GCTTTGAAGT AAGGGCTTTG GCTCTTATGG AGCCATCCTT GAGATACCAC
      181 CCTTGATGTT TCTGTTAGCT A
//
LOCUS       Seq4 [organism=Helicobacter pylori] [isolate:112] 23S rRNA, partial cds       201 bp
DEFINITION  Seq4 [organism=Helicobacter pylori] [isolate:112] 23S rRNA, partial cds     201 bp
TITLE       Seq4 [organism=Helicobacter pylori] [isolate:112] 23S rRNA, partial cds
ORIGIN

        1 ACCAGAGATT CAGTGAAATT GTAGTGGAGG TGAAAATTCC TCCTACCCGC GGCAAGACGG
       61 AAAGACCCCG TGGACCTTTA CTACAACTTA GCACTGCTAA CGGGAATATC ATGCGCAGGA
      121 TAGGTGGGAG GCTTTGAAGT AAGGGCTTTG GCTCTTATGG AGCCATCCTT GAGATACCAC
      181 CCTTGATGTT TCTGTTAGCT A
//
LOCUS       Seq5 [organism=Helicobacter pylori] [isolate:115] 23S rRNA, partial cds       201 bp
DEFINITION  Seq5 [organism=Helicobacter pylori] [isolate:115] 23S rRNA, partial cds     201 bp
TITLE       Seq5 [organism=Helicobacter pylori] [isolate:115] 23S rRNA, partial cds
ORIGIN

        1 ACCAGAGATT CAGTGAAATT GTAGTGGAGG TGAAAATTCC TCCTACCCGC GGCAAGACGG
       61 AAAGACCCCG TGGACCTTTA CTACAACTTA GCACTGCTAA CGGGAATATC ATGCGCAGGA
      121 TAGGTGGGAG GCTTTGAAGT AAGGGCTTTG GCTCTTATGG AGCCATCCTT GAGATACCAC
      181 CCTTGATGTT TCTGTTAGCT A
//
LOCUS       Seq6 [organism=Helicobacter pylori] [isolate:116] 23S rRNA, partial cds       201 bp
DEFINITION  Seq6 [organism=Helicobacter pylori] [isolate:116] 23S rRNA, partial cds     201 bp
TITLE       Seq6 [organism=Helicobacter pylori] [isolate:116] 23S rRNA, partial cds
ORIGIN

        1 ACCAGAGATT CAGTGAAATT GTAGTGGAGG TGAAAATTCC TCCTACCCGC GGCAAGACGG
       61 AAAGACCCCG TGGACCTTTA CTACAACTTA GCACTGCTAA CGGGAATATC ATGCGCAGGA
      121 TAGGTGGGAG GCTTTGAAGT AAGGGCTTTG GCTCTTATGG AGCCATCCTT GAGATACCAC
      181 CCTTGATGTT TCTGTTAGCT A
//
LOCUS       Seq7 [organism=Helicobacter pylori] [isolate:118] 23S rRNA, partial cds       201 bp
DEFINITION  Seq7 [organism=Helicobacter pylori] [isolate:118] 23S rRNA, partial cds     201 bp
TITLE       Seq7 [organism=Helicobacter pylori] [isolate:118] 23S rRNA, partial cds
ORIGIN

        1 ACCAGAGATT CAGTGAAATT GTAGTGGAGG TGAAAATTCC TCCTACCCGC GGCAAGACGG
       61 AGAGACCCCG TGGACCTTTA CTACAACTTA GCACTGCTAA CGGGAATATC ATGCGCAGGA
      121 TAGGTGGGAG GCTTTGAAGT AAGGGCTTTG GCTCTTATGG AGCCATCCTT GAGATACCAC
      181 CCTTGATGTT TCTGTTAGCT A
//
LOCUS       Seq8 [organism=Helicobacter pylori] [isolate:119] 23S rRNA, partial cds       201 bp
DEFINITION  Seq8 [organism=Helicobacter pylori] [isolate:119] 23S rRNA, partial cds     201 bp
TITLE       Seq8 [organism=Helicobacter pylori] [isolate:119] 23S rRNA, partial cds
ORIGIN

        1 ACCAGAGATT CAGTGAAATT GTAGTGGAGG TGAAAATTCC TCCTACCCGC GGCAAGACGG
       61 AAAGACCCCG TGGACCTTTA CTACAACTTA GCACTGCTAA CGGGAATATC ATGCGCAGGA
      121 TAGGTGGGAG GCTTTGAAGT AAGGGCTTTG GCTCTTATGG AGCCATCCTT GAGATACCAC
      181 CCTTGATGTT TCTGTTAGCT A
//
LOCUS       Seq9 [organism=Helicobacter pylori] [isolate:120] 23S rRNA, partial cds       201 bp
DEFINITION  Seq9 [organism=Helicobacter pylori] [isolate:120] 23S rRNA, partial cds     201 bp
TITLE       Seq9 [organism=Helicobacter pylori] [isolate:120] 23S rRNA, partial cds
ORIGIN

        1 ACCAGAGATT CAGTGAAATT GTAGTGGAGG TGAAAATTCC TCCTACCCGC GGCAAGACGG
       61 AAAGACCCCG TGGACCTTTA CTACAACTTA GCACTGCTAA CGGGAATATC ATGCGCAGGA
      121 TAGGTGGGAG GCTTTGAAGT AAGGGCTTTG GCTCTTATGG AGCCATCCTT GAGATACCAC
      181 CCTTGATGTT TCTGTTAGCT A
//
LOCUS       Seq10 [organism=Helicobacter pylori] [isolate:122] 23S rRNA, partial cds       201 bp
DEFINITION  Seq10 [organism=Helicobacter pylori] [isolate:122] 23S rRNA, partial cds     201 bp
TITLE       Seq10 [organism=Helicobacter pylori] [isolate:122] 23S rRNA, partial cds
ORIGIN

        1 ACCAGAGATT CAGTGAAATT GTAGTGGAGG TGAAAATTCC TCCTACCCGC GGCAAGACGG
       61 AAAGACCCCG TGGACCTTTA CTACAACTTA GCACTGCTAA CGGGAATATC ATGCGCAGGA
      121 TAGGTGGGAG GCTTTGAAGT AAGGGCTTTG GCTCTTATGG AGTCATCCTT GAGATACCAC
      181 CCTTGATGTT TCTGTTAGCT A
//
LOCUS       Seq11 [organism=Helicobacter pylori] [isolate:124] 23S rRNA, partial cds       201 bp
DEFINITION  Seq11 [organism=Helicobacter pylori] [isolate:124] 23S rRNA, partial cds     201 bp
TITLE       Seq11 [organism=Helicobacter pylori] [isolate:124] 23S rRNA, partial cds
ORIGIN

        1 ACCAGAGATT CAGTGAAATT GTAGTGGAGG TGAAAATTCC TCCTACCCGC GGCAAGACGG
       61 AGAGACCCCG TGGACCTTTA CTACAACTTA GCACTGCTAA CGGGAATATC ATGCGCAGGA
      121 TAGGTGGGAG GCTTTGAAGT AGGGGCTTTG GCTCTTATGG AGCCATCCTT GAGATACCAC
      181 CCTTGATGTT TCTGTTAGCT A
//
LOCUS       Seq12 [organism=Helicobacter pylori] [isolate:19] 23S rRNA, partial cds       201 bp
DEFINITION  Seq12 [organism=Helicobacter pylori] [isolate:19] 23S rRNA, partial cds     201 bp
TITLE       Seq12 [organism=Helicobacter pylori] [isolate:19] 23S rRNA, partial cds
ORIGIN

        1 ACCAGAGATT CAGTGAAATT GTAGTGGAGG TGAAAATTCC TCCTACCCGC GGCAAGACGG
       61 AAAGACCCCG TGGACCTTTA CTACAACTTA GCACTGCTAA CGGGAATATC ATGCGCAGGA
      121 TAGGTGGGAG GCTTTGAAGT AAGGGCTTTG GCTCTTATGG AGCCATCCTT GAGATACCAC
      181 CCTTGATGTT TCTGTTAGCT A
//
LOCUS       Seq13 [organism=Helicobacter pylori] [isolate:20] 23S rRNA, partial cds       201 bp
DEFINITION  Seq13 [organism=Helicobacter pylori] [isolate:20] 23S rRNA, partial cds     201 bp
TITLE       Seq13 [organism=Helicobacter pylori] [isolate:20] 23S rRNA, partial cds
ORIGIN

        1 ACCAGAGATT CAGTGAAATT GTAGTGGAGG TGAAAATTCC TCCTACCCGC GGCAAGACGG
       61 AAAGACCCCG TGGACCTTTA CTACAACTTA GCACTGCTAA CGGGAATATC ATGCGCAGGA
      121 TAGGTGGGAG GCTTTGAAGT AAGGGCTTTG GCTCTTATGG AGCCATCCTT GAGATACCAC
      181 CCTTGATGTT TCTGTTAGCT A
//
LOCUS       Seq14 [organism=Helicobacter pylori] [isolate:26] 23S rRNA, partial cds       201 bp
DEFINITION  Seq14 [organism=Helicobacter pylori] [isolate:26] 23S rRNA, partial cds     201 bp
TITLE       Seq14 [organism=Helicobacter pylori] [isolate:26] 23S rRNA, partial cds
ORIGIN

        1 ACCAGAGATT CAGTGAAATT GTAGTGGAGG TGAAAATTCC TCCTACCCGC GGCAAGACGG
       61 AAAGACCCCG TGGACCTTTA CTACAACTTA GCACTGCTAA CGGGAATATC ATGCGCAGGA
      121 TAGGTGGGAG GCTTTGAAGT AAGGGCTTTG GCTCTTATGG AGCCATCCTT GAGATACCAC
      181 CCTTGATGTT TCTGTTAGCT A
//
LOCUS       Seq15 [organism=Helicobacter pylori] [isolate:2] 23S rRNA, partial cds       201 bp
DEFINITION  Seq15 [organism=Helicobacter pylori] [isolate:2] 23S rRNA, partial cds     201 bp
TITLE       Seq15 [organism=Helicobacter pylori] [isolate:2] 23S rRNA, partial cds
ORIGIN

        1 ACCAGAGATT CAGTGAAATT GTAGTGGAGG TGAAAATTCC TCCTACCCGC GGCAAGACGG
       61 AAAGACCCCG TGGACCTTTA CTACAACTTA GCACTGCTAA CGGGAATATC ATGCGCAGGA
      121 TAGGTGGGAG GCTTTGAAGT AAGGGCTTTG GCTCTTATGG AGCCATCCTT GAGATACCAC
      181 CCTTGATGTT TCTGTTAGCT A
//
LOCUS       Seq16 [organism=Helicobacter pylori] [isolate:30] 23S rRNA, partial cds       201 bp
DEFINITION  Seq16 [organism=Helicobacter pylori] [isolate:30] 23S rRNA, partial cds     201 bp
TITLE       Seq16 [organism=Helicobacter pylori] [isolate:30] 23S rRNA, partial cds
ORIGIN

        1 ACCAGAGATT CAGTGAAATT GTAGTGGAGG TGAAAATTCC TCCTACCCGC GGCAAGACGG
       61 AAAGACCCCG TGGACCTTTA CTACAACTTA GCACTGCTAA CGGGAATATC ATGCGCAGGA
      121 TAGGTGGGAG GCTTTGAAGT AAGGGCTTTG GCTCTTATGG AGCCATCCTT GAGATACCAC
      181 TCTTGATGTT TCTGTTAGCT A
//
LOCUS       Seq17 [organism=Helicobacter pylori] [isolate:33] 23S rRNA, partial cds       201 bp
DEFINITION  Seq17 [organism=Helicobacter pylori] [isolate:33] 23S rRNA, partial cds     201 bp
TITLE       Seq17 [organism=Helicobacter pylori] [isolate:33] 23S rRNA, partial cds
ORIGIN

        1 ACCAGAGATT CAGTGAAATT GTAGTGGAGG TGAAAATTCC TCCTACCCGC GGCAAGACGG
       61 AAAGACCCCG TGGACCTTTA CTACAACTTA GCACTGCTAA CGGGAATATC ATGCGCAGGA
      121 TAGGTGGGAG GCTTTGAAGT AAGGGCTTTG GCTCTTATGG AGCCATCCTT GAGATACCAC
      181 CCTTGATGTT TCTGTTAGCT A
//
LOCUS       Seq18 [organism=Helicobacter pylori] [isolate:38] 23S rRNA, partial cds       201 bp
DEFINITION  Seq18 [organism=Helicobacter pylori] [isolate:38] 23S rRNA, partial cds     201 bp
TITLE       Seq18 [organism=Helicobacter pylori] [isolate:38] 23S rRNA, partial cds
ORIGIN

        1 ACCAGAGATT CAGTGAAATT GTAGTGGAGG TGAAAATTCC TCCTACCCGC GGCAAGACGG
       61 AAAGACCCCG TGGACCTTTA CTACAACTTA GCACTGCTAA CGGGAATATC ATGCGCAGGA
      121 TAGGTGGGAG GCTTTGAAGT AAGGGCTTTG GCTCTTATGG AGCCATCCTT GAGATACCAC
      181 CCTTGATGTT TCTGTTAGCT A
//
LOCUS       Seq19 [organism=Helicobacter pylori] [isolate:39] 23S rRNA, partial cds       201 bp
DEFINITION  Seq19 [organism=Helicobacter pylori] [isolate:39] 23S rRNA, partial cds     201 bp
TITLE       Seq19 [organism=Helicobacter pylori] [isolate:39] 23S rRNA, partial cds
ORIGIN

        1 ACCAGAGATT CAGTGAAATT GTAGTGGAGG TGAAAATTCC TCCTACCCGC GGCAAGACGG
       61 AAAGACCCCG TGGACCTTTA CTACAACTTA GCACTGCTAA CGGGAATATC ATGCGCAGGA
      121 TAGGTGGGAG GCTTTGAAGT AAGGGCTTTG GCTCTTATGG AGCCATCCTT GAGATACCAC
      181 CCTTGATGTT TCTGTTAGCT A
//
LOCUS       Seq20 [organism=Helicobacter pylori] [isolate:3] 23S rRNA, partial cds       201 bp
DEFINITION  Seq20 [organism=Helicobacter pylori] [isolate:3] 23S rRNA, partial cds     201 bp
TITLE       Seq20 [organism=Helicobacter pylori] [isolate:3] 23S rRNA, partial cds
ORIGIN

        1 ACCAGAGATT CAGTGAAATT GTAGTGGAGG TGAAAATTCC TCCTACCCGC GGCAAGACGG
       61 AAAGACCCCG TGGACCTTTA CTACAACTTA GCACTGCTAA CGGGAATATC ATGCGCAGGA
      121 TAGGTGGGAG GCTTTGAAGT AAGGGCTTTG GCTCTTATGG AGCCATCCTT GAGATACCAC
      181 CCTTGATGTT TCTGTTAGCT A
//
LOCUS       Seq21 [organism=Helicobacter pylori] [isolate:40] 23S rRNA, partial cds       201 bp
DEFINITION  Seq21 [organism=Helicobacter pylori] [isolate:40] 23S rRNA, partial cds     201 bp
TITLE       Seq21 [organism=Helicobacter pylori] [isolate:40] 23S rRNA, partial cds
ORIGIN

        1 ACCAGAGATT CAGTGAAATT GTAGTGGAGG TGAAAATTCC TCCTACCCGC GGCAAGACGG
       61 AAAGACCCCG TGGACCTTTA CTACAACTTA GCACTGCTAA CGGGAATATC ATGCGCAGGA
      121 TAGGTGGGAG GCTTTGAAGT AAGGGCTTTG GCTCTTATGG AGCCATCCTT GAGATACCAC
      181 CCTTGATGTT TCTGTTAGCT A
//
LOCUS       Seq22 [organism=Helicobacter pylori] [isolate:41] 23S rRNA, partial cds       201 bp
DEFINITION  Seq22 [organism=Helicobacter pylori] [isolate:41] 23S rRNA, partial cds     201 bp
TITLE       Seq22 [organism=Helicobacter pylori] [isolate:41] 23S rRNA, partial cds
ORIGIN

        1 ACCAGAGATT CAGTGAAATT GTAGTGGAGG TGAAAATTCC TCCTACCCGC GGCAAGACGG
       61 AGAGACCCCG TGGACCTTTA CTACAACTTA GCACTGCTAA CGGGAATATC ATGCGCAGGA
      121 TAGGTGGGAG GCTTTGAAGT AAGGGCTTTG GCTCTTATGG AGCCATCCTT GAGATACCAC
      181 CCTTGATGTT TCTGTTAGCT A
//
LOCUS       Seq23 [organism=Helicobacter pylori] [isolate:42] 23S rRNA, partial cds       201 bp
DEFINITION  Seq23 [organism=Helicobacter pylori] [isolate:42] 23S rRNA, partial cds     201 bp
TITLE       Seq23 [organism=Helicobacter pylori] [isolate:42] 23S rRNA, partial cds
ORIGIN

        1 ACCAGAGATT CAGTGAAATT GTAGTGGAGG TGAAAATTCC TCCTACCCGC GGCAAGACGG
       61 AAAGACCCCG TGGACCTTTA CTACAACTTA GCACTGCTAA CGGGAATATC ATGCGCAGGA
      121 TAGGTGGGAG GCTTTGAGGT AAGGGCTTTG GCTCTTATGG AGCCATCCTT GAGATACCAC
      181 CCTTGATGTT TCTGTTAGCT A
//
LOCUS       Seq24 [organism=Helicobacter pylori] [isolate:43] 23S rRNA, partial cds       201 bp
DEFINITION  Seq24 [organism=Helicobacter pylori] [isolate:43] 23S rRNA, partial cds     201 bp
TITLE       Seq24 [organism=Helicobacter pylori] [isolate:43] 23S rRNA, partial cds
ORIGIN

        1 ACCAGAGATT CAGTGAAATT GTAGTGGAGG TGAAAATTCC TCCTACCCGC GGCAAGACGG
       61 AAAGACCCCG TGGACCTTTA CTACAACTTA GCACTGCTAA CGGGAATATC ATGCGCAGGA
      121 TAGGTGGGAG GCTTTGAAGT AAGGGCTTTG GCTCTTATGG AGCCATCCTT GAGATACCAC
      181 CCTTGATGTT TCTGTTAGCT A
//
LOCUS       Seq25 [organism=Helicobacter pylori] [isolate:46] 23S rRNA, partial cds       201 bp
DEFINITION  Seq25 [organism=Helicobacter pylori] [isolate:46] 23S rRNA, partial cds     201 bp
TITLE       Seq25 [organism=Helicobacter pylori] [isolate:46] 23S rRNA, partial cds
ORIGIN

        1 ACCAGAGATT CAGTGAAATT GTAGTGGAGG TGAAAATTCC TCCTACCCGC GGCAAGACGG
       61 AAAGACCCCG TGGACCTTTA CTACAACTTA GCACTGCTAA CGGGAATATC ATGCGCAGGA
      121 TAGGTGGGAG GCTTTGAAGT AAGGGCTTTG GCTCTTATGG AGCCATCCTT GAGATACCAC
      181 CCTTGATGTT TCTGTTAGCT A
//
LOCUS       Seq26 [organism=Helicobacter pylori] [isolate:53] 23S rRNA, partial cds       201 bp
DEFINITION  Seq26 [organism=Helicobacter pylori] [isolate:53] 23S rRNA, partial cds     201 bp
TITLE       Seq26 [organism=Helicobacter pylori] [isolate:53] 23S rRNA, partial cds
ORIGIN

        1 ACCAGAGATT CAGTGAAATT GTAGTGGAGG TGAAAATTCC TCCTACCCGC GGCAAGACGG
       61 AAAGACCCCG TGGACCTTTA CTACAACTTA GCACTGCTAA CGGGAATATC ATGCGCAGGA
      121 TAGGTGGGAG GCTTTGAAGT AAGGGCTTTG GCTTTTATGG AGCCATCCTT GAGATACCAC
      181 CCTTGATGTT TCTGTTAGCT A
//
LOCUS       Seq27 [organism=Helicobacter pylori] [isolate:55] 23S rRNA, partial cds       201 bp
DEFINITION  Seq27 [organism=Helicobacter pylori] [isolate:55] 23S rRNA, partial cds     201 bp
TITLE       Seq27 [organism=Helicobacter pylori] [isolate:55] 23S rRNA, partial cds
ORIGIN

        1 ACCAGAGATT CAGTGAAATT GTAGTGGAGG TGAAAATTCC TCCTACCCGC GGCAAGACGG
       61 AAAGACCCCG TGGACCTTTA CTACAACTTA GCACTGCTAA CGGGAATATC ATGCGCAGGA
      121 TAGGTGGGAG GCTTTGAAGT AAGGGCTTTG GCTCTTATGG AGCCATCCTT GAGATACCAC
      181 CCTTGATGTT TCTGTTAGCT A
//
LOCUS       Seq28 [organism=Helicobacter pylori] [isolate:56] 23S rRNA, partial cds       201 bp
DEFINITION  Seq28 [organism=Helicobacter pylori] [isolate:56] 23S rRNA, partial cds     201 bp
TITLE       Seq28 [organism=Helicobacter pylori] [isolate:56] 23S rRNA, partial cds
ORIGIN

        1 ACCAGAGATT CAGTGAAATT GTAGTGGAGG TGAAAATTCC TCCTACCCGC GGCAAGACGG
       61 AAAGACCCCG TGGACCTTTA CTACAACTTA GCACTGCTAA CGGGAATATC ATGCGCAGGA
      121 TAGGTGGGAG GCTTTGAAGT AAGGGCTTTG GCTCTTATGG AGCCATCCTT GAGATACCAC
      181 CCTTGATGTT TCTGTTAGCT A
//
LOCUS       Seq29 [organism=Helicobacter pylori] [isolate:59] 23S rRNA, partial cds       201 bp
DEFINITION  Seq29 [organism=Helicobacter pylori] [isolate:59] 23S rRNA, partial cds     201 bp
TITLE       Seq29 [organism=Helicobacter pylori] [isolate:59] 23S rRNA, partial cds
ORIGIN

        1 ACCAGAGATT CAGTGAAATT GTAGTGGAGG TGAAAATTCC TCCTACCCGC GGCAAGACGG
       61 AAAGACCCCG TGGACCTTTA CTACAACTTA GCACTGCTAA CGGGAATATC ATGCGCAGGA
      121 TAGGTGGGAG GCTTTGAAGT AAGGGCTTTG GCTCTTATGG AGCCATCCTT GAGATACCAC
      181 CCTTGATGTT TCTGTTAGCT A
//
LOCUS       Seq30 [organism=Helicobacter pylori] [isolate:5] 23S rRNA, partial cds       201 bp
DEFINITION  Seq30 [organism=Helicobacter pylori] [isolate:5] 23S rRNA, partial cds     201 bp
TITLE       Seq30 [organism=Helicobacter pylori] [isolate:5] 23S rRNA, partial cds
ORIGIN

        1 ACCAGAGATT CAGTGAAATT GTAGTGGAGG TGAAAATTCC TCCTACCCGC GGCAAGACGG
       61 AAAGACCCCG TGGACCTTTA CTACAACTTA GCACTGCTAA CGGGAATATC ATGCGCAGGA
      121 TAGGTGGGAG GCTTTGAAGT AAGGGCTTTG GCTCTTATGG AGCCATCCTT GAGATACCAC
      181 CCTTGATGTT TCTGTTAGCT A
//
LOCUS       Seq31 [organism=Helicobacter pylori] [isolate:61] 23S rRNA, partial cds       201 bp
DEFINITION  Seq31 [organism=Helicobacter pylori] [isolate:61] 23S rRNA, partial cds     201 bp
TITLE       Seq31 [organism=Helicobacter pylori] [isolate:61] 23S rRNA, partial cds
ORIGIN

        1 ACCAGAGATT CAGTGAAATT GTAGTGGAGG TGAAAATTCC TCCTACCCGC GGCAAGACGG
       61 AAAGACCCCG TGGACCTTTA CTACAACTTA GCACTGCTAA CGGGAATATC ATGCGCAGGA
      121 TAGGTGGGAG GCTTTGAAGT AAGGGCTTTG GCTCTTATGG AGCCATCCTT GAGATACCAC
      181 CCTTGATGTT TCTGTTAGCT A
//
LOCUS       Seq32 [organism=Helicobacter pylori] [isolate:62] 23S rRNA, partial cds       201 bp
DEFINITION  Seq32 [organism=Helicobacter pylori] [isolate:62] 23S rRNA, partial cds     201 bp
TITLE       Seq32 [organism=Helicobacter pylori] [isolate:62] 23S rRNA, partial cds
ORIGIN

        1 ACCAGAGATT CAGTGAAATT GTAGTGGAGG TGAAAATTCC TCCTACCCGC GGCAAGACGG
       61 AAAGACCCCG TGGACCTTTA CTACAACTTA GCACTGCTAA CGGGAATATC ATGCGCAGGA
      121 TAGGTGGGAG GCTTTGAAGT AAGGGCTTTG GCTCTTATGG AGCCATCCTT GAGATACCAC
      181 CCTTGATGTT TCTGTTAGCT A
//
LOCUS       Seq33 [organism=Helicobacter pylori] [isolate:64] 23S rRNA, partial cds       201 bp
DEFINITION  Seq33 [organism=Helicobacter pylori] [isolate:64] 23S rRNA, partial cds     201 bp
TITLE       Seq33 [organism=Helicobacter pylori] [isolate:64] 23S rRNA, partial cds
ORIGIN

        1 ACCAGAGATT CAGTGAAATT GTAGTGGAGG TGAAAATTCC TCCTACCCGC GGCAAGACGG
       61 AAAGACCCCG TGGACCTTTA CTACAACTTA GCACTGCTAA CGGGAATACC ATGCGCAGGA
      121 TAGGTGGGAG GCTTTGAAGT AGGGGCTTTG GCTCTTATGG AGCCATCCTT GAGATACCAC
      181 CCTTGATGTT TCTGTTAGCT A
//
LOCUS       Seq34 [organism=Helicobacter pylori] [isolate:68] 23S rRNA, partial cds       201 bp
DEFINITION  Seq34 [organism=Helicobacter pylori] [isolate:68] 23S rRNA, partial cds     201 bp
TITLE       Seq34 [organism=Helicobacter pylori] [isolate:68] 23S rRNA, partial cds
ORIGIN

        1 ACCAGAGATT CAGTGAAATT GTAGTGGAGG TGAAAATTCC TCCTACCCGC GGCAAGACGG
       61 AAAGACCCCG TGGACCTTTA CTACAACTTA GCACTGCTAA CGGGAATATC ATGCGCAGGA
      121 TAGGTGGGAG GCTTTGAAGT AAGGGCTTTG GCTCTTATGG AGCCATCCTT GAGATACCAC
      181 CCTTGATGTT TCTGTTAGCT A
//
LOCUS       Seq35 [organism=Helicobacter pylori] [isolate:70] 23S rRNA, partial cds       201 bp
DEFINITION  Seq35 [organism=Helicobacter pylori] [isolate:70] 23S rRNA, partial cds     201 bp
TITLE       Seq35 [organism=Helicobacter pylori] [isolate:70] 23S rRNA, partial cds
ORIGIN

        1 ACCAGAGATT CAGTGAAATT GTAGTGGAGG TGAAAATTCC TCCTACCCGC GGCAAGACGG
       61 AGAGACCCCG TGGACCTTTA CTACAACTTA GCACTGCTAA CGGGAATATC ATGCGCAGGA
      121 TAGGTGGGAG GCTTTGAAGT AAGGGCTTTG GCTCTTATGG AGCCATCCTT GAGATACCAC
      181 CCTTGATGTT TCTGTTAGCT A
//
LOCUS       Seq36 [organism=Helicobacter pylori] [isolate:72] 23S rRNA, partial cds       201 bp
DEFINITION  Seq36 [organism=Helicobacter pylori] [isolate:72] 23S rRNA, partial cds     201 bp
TITLE       Seq36 [organism=Helicobacter pylori] [isolate:72] 23S rRNA, partial cds
ORIGIN

        1 ACCAGAGATT CAGTGAAATT GTAGTGGAGG TGAAAATTCC TCCTACCCGC GGCAAGACGG
       61 AAAGACCCCG TGGACCTTTA CTACAACTTA GCACTGCTAA CGGGAATATC ATGCGCAGGA
      121 TAGGTGGGAG GCTTTGAAGT AAGGGCTTTG GCTCTTATGG AGCCATCCTT GAGATACCAC
      181 CCTTGATGTT TCTGTTAGCT A
//
LOCUS       Seq37 [organism=Helicobacter pylori] [isolate:75] 23S rRNA, partial cds       201 bp
DEFINITION  Seq37 [organism=Helicobacter pylori] [isolate:75] 23S rRNA, partial cds     201 bp
TITLE       Seq37 [organism=Helicobacter pylori] [isolate:75] 23S rRNA, partial cds
ORIGIN

        1 ACCAGAGATT CAGTGAAATT GTAGTGGAGG TGAAAATTCC TCCTACCCGC GGCAAGACGG
       61 AAAGACCCCG TGGACCTTTA CTACAACTTA GCACTGCTAA CGGGAATATC ATGCGCAGGA
      121 TAGGTGGGAG GCTTTGAAGT AAGGGCTTTG GCTCTTATGG AGCCATCCTT GAGATACCAC
      181 CCTTGATGTT TCTGTTAGCT A
//
LOCUS       Seq38 [organism=Helicobacter pylori] [isolate:77] 23S rRNA, partial cds       201 bp
DEFINITION  Seq38 [organism=Helicobacter pylori] [isolate:77] 23S rRNA, partial cds     201 bp
TITLE       Seq38 [organism=Helicobacter pylori] [isolate:77] 23S rRNA, partial cds
ORIGIN

        1 ACCAGAGATT CAGTGAAATT GTAGTGGAGG TGAAAATTCC TCCTACCCGC GGCAAGACGG
       61 AAAGACCCCG TGGACCTTTA CTACAACTTA GCACTGCTAA CGGGAATATC ATGCGCAGGA
      121 TAGGTGGGAG GCTTTGAAGT AAGGGCTTTG GCTCTTATGG AGCCATCCTT GAGATACCAC
      181 CCTTGATGTT TCTGTTAGCT A
//
LOCUS       Seq39 [organism=Helicobacter pylori] [isolate:7] 23S rRNA, partial cds       201 bp
DEFINITION  Seq39 [organism=Helicobacter pylori] [isolate:7] 23S rRNA, partial cds     201 bp
TITLE       Seq39 [organism=Helicobacter pylori] [isolate:7] 23S rRNA, partial cds
ORIGIN

        1 ACCAGAGATT CAGTGAAATT GTAGTGGAGG TGAAAATTCC TCCTACCCGC GGCAAGACGG
       61 AAAGACCCCG TGGACCTTTA CTACAACTTA GCACTGCTAA CGGGAATATC ATGCGCAGGA
      121 TAGGTGGGAG GCTTTGAAGT AAGGGCTTTG GCTCTTATGG AGCCATCCTT GAGATACCAC
      181 CCTTGATGTT TCTGTTAGCT A
//
LOCUS       Seq40 [organism=Helicobacter pylori] [isolate:82] 23S rRNA, partial cds       201 bp
DEFINITION  Seq40 [organism=Helicobacter pylori] [isolate:82] 23S rRNA, partial cds     201 bp
TITLE       Seq40 [organism=Helicobacter pylori] [isolate:82] 23S rRNA, partial cds
ORIGIN

        1 ACCAGAGATT CAGTGAAATT GTAGTGGAGG TGAAAATTCC TCCTACCCGC GGCAAGACGG
       61 AGAGACCCCG TGGACCTTTA CTACAACTTA GCACTGCTAA CGGGAATATC ATGCGCAGGA
      121 TAGGTGGGAG GCTTTGAAGT AGGGGCTTTG GCTCTTATGG AGCCATCCTT GAGATACCAC
      181 CCTTGATGTT TCTGTTAGCT A
//
LOCUS       Seq41 [organism=Helicobacter pylori] [isolate:88] 23S rRNA, partial cds       201 bp
DEFINITION  Seq41 [organism=Helicobacter pylori] [isolate:88] 23S rRNA, partial cds     201 bp
TITLE       Seq41 [organism=Helicobacter pylori] [isolate:88] 23S rRNA, partial cds
ORIGIN

        1 ACCAGAGATT CAGTGAAATT GTAGTGGAGG TGAAAATTCC TCCTACCCGC GGCAAGACGG
       61 AAAGACCCCG TGGACCTTTA CTACAACTTA GCACTGCTAA CGGGAATATC ATGCGCAGGA
      121 TAGGTGGGAG GCTTTGAAGT AAGGGCTTTG GCTCTTATGG AGCCATCCTT GAGATACCAC
      181 CCTTGATGTT TCTGTTAGCT A
//
LOCUS       Seq42 [organism=Helicobacter pylori] [isolate:95] 23S rRNA, partial cds       201 bp
DEFINITION  Seq42 [organism=Helicobacter pylori] [isolate:95] 23S rRNA, partial cds     201 bp
TITLE       Seq42 [organism=Helicobacter pylori] [isolate:95] 23S rRNA, partial cds
ORIGIN

        1 ACCAGAGATT CAGTGAAATT GTAGTGGAGG TGAAAATTCC TCCTACCCGC GGCAAGACGG
       61 AAAGACCCCG TGGACCTTTA CTACAACTTA GCACTGCTAA CGGGAATATC ATGCGCAGGA
      121 TAGGTGGGAG GCTTTGAAGT AAGGGCTTTG GCTCTTATGG AGCCATCCTT GAGATACCAC
      181 CCTTGATGTT TCTGTTAGCT A
//
LOCUS       Seq43 [organism=Helicobacter pylori] [isolate:96] 23S rRNA, partial cds       201 bp
DEFINITION  Seq43 [organism=Helicobacter pylori] [isolate:96] 23S rRNA, partial cds     201 bp
TITLE       Seq43 [organism=Helicobacter pylori] [isolate:96] 23S rRNA, partial cds
ORIGIN

        1 ACCAGAGATT CAGTGAAATT GTAGTGGAGG TGAAAATTCC TCCTACCCGC GGCAAGACGG
       61 AAAGACCCCG TGGACCTTTA CTACAACTTA GCACTGCTAA CGGGAATATC ATGCGCAGGA
      121 TAGGTGGGAG GCTTTGAAGT AAGGGCTTTG GCTCTTATGG AGCCATCCTT GAGATACCAC
      181 CCTTGATGTT TCTGTTAGCT A
//
LOCUS       Seq44 [organism=Helicobacter pylori] [isolate:9] 23S rRNA, partial cds       201 bp
DEFINITION  Seq44 [organism=Helicobacter pylori] [isolate:9] 23S rRNA, partial cds     201 bp
TITLE       Seq44 [organism=Helicobacter pylori] [isolate:9] 23S rRNA, partial cds
ORIGIN

        1 ACCAGAGATT CAGTGAAATT GTAGTGGAGG TGAAAATTCC TCCTACCCGC GGCAAGACGG
       61 AAAGACCCCG TGGACCTTTA CTACAACTTA GCACTGCTAA CGGGAATATC ATGCGCAGGA
      121 TAGGTGGGAG GCTTTGAAGT AAGGGCTTTG GCTCTTATGG AGCCATCCTT GAGATACCAC
      181 CCTTGATGTT TCTGTTAGCT A
//
