# Supplementary material for: Current status of Helicobacter pylori resistance to Clarithromycin and Levofloxacin in Malaysia—findings from a molecular based study
Source: PeerJ. 2021 Jun 9;9:e11518. doi: 10.7717/peerj.11518 (PMC8197033; doi:10.7717/peerj.11518)
Supplement: Supplemental Information 4 [file peerj-09-11518-s004.gb]

LOCUS       Seq1 [organism=Helicobacter pylori] [isolate:102] gyrB, partial cds       204 bp
DEFINITION  Seq1 [organism=Helicobacter pylori] [isolate:102] gyrB, partial cds     204 bp
TITLE       Seq1 [organism=Helicobacter pylori] [isolate:102] gyrB, partial cds
ORIGIN

        1 CGCGATAGGG TTTTCCAAGC GATCTTGCCC TTAAAAGGTA AGATTTTAAA TGTAGAAAAA
       61 AGCCATTTGT CAAAAATCCT AAAATCAGAA GAAATTATAA ACATGATCAC GGCTTTTGGG
      121 TGTGGCATTC AAGAGAGTTT TGAGATAGAA AAATTGCGCT ATCATAAAAT CATTATCATG
      181 ACCGATGCTG ATGTGGATGG TAGC
//
LOCUS       Seq2 [organism=Helicobacter pylori] [isolate:116] gyrB, partial cds       204 bp
DEFINITION  Seq2 [organism=Helicobacter pylori] [isolate:116] gyrB, partial cds     204 bp
TITLE       Seq2 [organism=Helicobacter pylori] [isolate:116] gyrB, partial cds
ORIGIN

        1 CGCGATAGGG TTTTCCAAGC GATCTTGCCC TTAAAAGGTA AGATTTTAAA TGTGGAAAAA
       61 AGCCATTTGT CAAAAATCCT GAAATCAGAA GAAATTAAAA ACATGATCAC GGCTTTTGGG
      121 TGCGGCATTC AAGAGAGTTT TGATATAGAA AAATTGCGCT ATCATAAAAT CATTATCATG
      181 ACCGATGCTG ATGTGGATGG GAGC
//
LOCUS       Seq3 [organism=Helicobacter pylori] [isolate:19] gyrB, partial cds       204 bp
DEFINITION  Seq3 [organism=Helicobacter pylori] [isolate:19] gyrB, partial cds     204 bp
TITLE       Seq3 [organism=Helicobacter pylori] [isolate:19] gyrB, partial cds
ORIGIN

        1 CGCGATAGGG TTTTCCAAGC GATCTTGCCC CTAAAAGGTA AGATTTTAAA TGTGGAAAAA
       61 AGCCATTTGT CAAAAATCCT GAAATCAGAA GAAATTAAAA ACATGATCAC GGCTTTTGGG
      121 TGTGGCATTC AAGAGAGTTT TGAGATAGAA AAATTGCGCT ATCATAAAAT CATTATCATG
      181 ACCGATGCTG ATGTGGATGG GAGC
//
LOCUS       Seq4 [organism=Helicobacter pylori] [isolate:22] gyrB, partial cds       204 bp
DEFINITION  Seq4 [organism=Helicobacter pylori] [isolate:22] gyrB, partial cds     204 bp
TITLE       Seq4 [organism=Helicobacter pylori] [isolate:22] gyrB, partial cds
ORIGIN

        1 CGCGATAGGG TTTTCCAAGC GATCTTGCCC TTAAAAGGTA AGATTTTAAA TGTGGAAAAA
       61 AGCCATTTGT CAAAAATCCT AAAATCAGAA GAAATTAAAA ACATGATCAC GGCTTTTGGG
      121 TGTGGCATTC AAGAGAGTTT TGAGATAGAA AAATTGCGCT ATCATAAAAT CATTATCATG
      181 ACCGATGCTG ATGTGGATGG GAGC
//
LOCUS       Seq5 [organism=Helicobacter pylori] [isolate:26] gyrB, partial cds       204 bp
DEFINITION  Seq5 [organism=Helicobacter pylori] [isolate:26] gyrB, partial cds     204 bp
TITLE       Seq5 [organism=Helicobacter pylori] [isolate:26] gyrB, partial cds
ORIGIN

        1 CGCGATAGGG TTTTCCAAGC GATCTTGCCC TTAAAAGGTA AGATTTTAAA TGTGGAAAAA
       61 AGCCATTTGT CAAAAATCCT AAAATCAGAA GAAATTAAAA ACATGATCAC GGCTTTTGGG
      121 TGCGGCATTC AAGAGAGTTT TGAGATAGAA AAATTGCGCT ATCATAAAAT CATTATCATG
      181 ACCGATGCTG ATGTGGATGG GAGC
//
LOCUS       Seq6 [organism=Helicobacter pylori] [isolate:30] gyrB, partial cds       204 bp
DEFINITION  Seq6 [organism=Helicobacter pylori] [isolate:30] gyrB, partial cds     204 bp
TITLE       Seq6 [organism=Helicobacter pylori] [isolate:30] gyrB, partial cds
ORIGIN

        1 CGCGATAGGG TTTTCCAAGC GATCTTGCCC TTAAAGGGTA AGATTTTAAA TGTGGAAAAA
       61 AGCCATTTGT CAAAAATCCT GAAATCAGAA GAAATTAAAA ACATGATCAC GGCTCTTGGG
      121 TGCGGCATTC AAGAGAGTTT TGAGATAGAA AAATTGCGCT ATCATAAAAA CATTATCATG
      181 ACCGATGCTG ATGTGGATGG GAGT
//
LOCUS       Seq7 [organism=Helicobacter pylori] [isolate:55] gyrB, partial cds       204 bp
DEFINITION  Seq7 [organism=Helicobacter pylori] [isolate:55] gyrB, partial cds     204 bp
TITLE       Seq7 [organism=Helicobacter pylori] [isolate:55] gyrB, partial cds
ORIGIN

        1 CGCGATAGGG TTTTCCAAGC GATCTTGCCC CTAAAAGGTA AGATTTTAAA TGTGGAAAAA
       61 AGCCATTTGT CAAAAATCCT AAAATCAGAA GAAATTAAAA ACATGATCAC GGCTTTTGGG
      121 TGTGGCATTC AAGAGAGTTT TGAGATAGAA AAATTGCGCT ATCATAAAAT CATTATCATG
      181 ACCGATGCTG ATGTGGATGG GAGC
//
LOCUS       Seq8 [organism=Helicobacter pylori] [isolate:61] gyrB, partial cds       204 bp
DEFINITION  Seq8 [organism=Helicobacter pylori] [isolate:61] gyrB, partial cds     204 bp
TITLE       Seq8 [organism=Helicobacter pylori] [isolate:61] gyrB, partial cds
ORIGIN

        1 CGCGATAGGG TTTTTCAAGC GATCTTGCCC TTAAAAGGTA AGATTTTAAA TGTGGAAAAA
       61 AGCCATTTGT CAAAAATCCT AAAATCAGAA GAAATTAAAA ACATGATCAC GGCTTTTGGG
      121 TGCGGCATTC AAGAGAGTTT TGAGATAGAA AAATTGCGCT ATCATAAAAT CATTATCATG
      181 ACCGATGCTG ATGTGGATGG GAGC
//
LOCUS       Seq9 [organism=Helicobacter pylori] [isolate:68] gyrB, partial cds       204 bp
DEFINITION  Seq9 [organism=Helicobacter pylori] [isolate:68] gyrB, partial cds     204 bp
TITLE       Seq9 [organism=Helicobacter pylori] [isolate:68] gyrB, partial cds
ORIGIN

        1 CGCGATAGGG TTTTCCAAGC GATCTTGCCC TTAAAAGGTA AGATTTTAAA TGTGGAAAAA
       61 AGCCATTTGT CAAAGATCCT AAAATCAGAA GAAATTAAAA ACATGATCAC GGCTTTTGGG
      121 TGCGGCATTC AAGAGAGCTT TGATATAGAA AAATTGCGCT ATCATAAAAT CATTATCATG
      181 ACCGATGCTG ATGTGGATGG GAGC
//
LOCUS       Seq10 [organism=Helicobacter pylori] [isolate:69] gyrB, partial cds       204 bp
DEFINITION  Seq10 [organism=Helicobacter pylori] [isolate:69] gyrB, partial cds     204 bp
TITLE       Seq10 [organism=Helicobacter pylori] [isolate:69] gyrB, partial cds
ORIGIN

        1 CGCGATAGGG TTTTCCAAGC GATCTTACCC TTAAAAGGTA AGATTTTAAA TGTGGAAAAA
       61 AGCCATTTGT CAAAAATCCT AAAATCAGAA GAAATGAAAA ACATGATCAC GGCTTTTGGG
      121 TGTGGCATTC AAGAGAGTTT TGATATAGAA AAATTGCGCT ATCATAAAAT CATTATCATG
      181 ACCGATGCTG ATGTGGATGG GAGC
//
LOCUS       Seq11 [organism=Helicobacter pylori] [isolate:75] gyrB, partial cds       204 bp
DEFINITION  Seq11 [organism=Helicobacter pylori] [isolate:75] gyrB, partial cds     204 bp
TITLE       Seq11 [organism=Helicobacter pylori] [isolate:75] gyrB, partial cds
ORIGIN

        1 CGCGATAGGG TTTTCCAAGC GATCTTGCCT TTAAAAGGTA AGATTTTAAA TGTGGAAAAA
       61 AGCCATTTGT CAAAAATCCT AAAATCAGAA GAAATTAAAA ACATGATCAC GGCTTTTGGG
      121 TGCGGCATTC AAGAGAGTTT TGAGATAGAA AAATTGCGCT ATCATAAAAT CATTATTATG
      181 ACCGATGCTG ATGTGGATGG GAGC
//
LOCUS       Seq12 [organism=Helicobacter pylori] [isolate:95] gyrB, partial cds       204 bp
DEFINITION  Seq12 [organism=Helicobacter pylori] [isolate:95] gyrB, partial cds     204 bp
TITLE       Seq12 [organism=Helicobacter pylori] [isolate:95] gyrB, partial cds
ORIGIN

        1 CGCGATAGGG TTTTCCAAGC GATCTTGCCC TTAAAAGGTA AGATTTTAAA TGTGGAAAAA
       61 AGCCATTTGT CAAAAATCCT AAAATCAGAA GAAATTAAAA ACATGATCAC GGCTTTTGGG
      121 TGCGGCATTC AAGAGAGTTT TGAGATAGAA AAATTGCGCT ATCATAAAAT CATTATCATG
      181 ACCGATGCTG ATGTGGATGG GAGC
//
LOCUS       Seq13 [organism=Helicobacter pylori] [isolate:5] gyrB, partial cds       204 bp
DEFINITION  Seq13 [organism=Helicobacter pylori] [isolate:5] gyrB, partial cds     204 bp
TITLE       Seq13 [organism=Helicobacter pylori] [isolate:5] gyrB, partial cds
ORIGIN

        1 CGCGATAGGG TTTTCCAAGC GATCTTGCCC TTAAAAGGTA AGATTTTAAA TGTGGAAAAA
       61 AGCCATTTGT CAAAAATCCT AAAATCAGAA GAAATTAAAA ACATGATCAC GGCTTTTGGG
      121 TGCGGCATTC AAGAGAGTTT TGAGATAGAA AAATTGCGCT ATCATAAAAT CATTATCATG
      181 ACCGATGCTG ATGTGGATGG GAGC
//
