# Supplementary material for: Current status of Helicobacter pylori resistance to Clarithromycin and Levofloxacin in Malaysia—findings from a molecular based study
Source: PeerJ. 2021 Jun 9;9:e11518. doi: 10.7717/peerj.11518 (PMC8197033; doi:10.7717/peerj.11518)
Supplement: Supplemental Information 5 [file peerj-09-11518-s005.gb]

LOCUS       Seq1 [organism=Helicobacter pylori] [isolate:100] gyrA, partial cds       207 bp
DEFINITION  Seq1 [organism=Helicobacter pylori] [isolate:100] gyrA, partial cds     207 bp
TITLE       Seq1 [organism=Helicobacter pylori] [isolate:100] gyrA, partial cds
ORIGIN

        1 TTGTATGCGA TGCATGAATT AGGCCTCACT TCCAAAGTCG CTTATAAAAA AAGCGCTAGG
       61 ATTGTGGGTG ATGTGATTGG TAAATACCAC CCCCATGGCG ATAACGCGGT TTATGGTGCG
      121 CTAGTGAGAA TGGCGCAAGA TTTTTCTATG CGTTTGGAAT TAGTGGATGG GCAAGGCAAC
      181 TTTGGCTCTA TTGATGGCGA TAACGCT
//
LOCUS       Seq2 [organism=Helicobacter pylori] [isolate:102] gyrA, partial cds       207 bp
DEFINITION  Seq2 [organism=Helicobacter pylori] [isolate:102] gyrA, partial cds     207 bp
TITLE       Seq2 [organism=Helicobacter pylori] [isolate:102] gyrA, partial cds
ORIGIN

        1 TTGTATGCGA TGCATGAATT AGGCCTCACT TCCAAAGTCG CTTATAAAAA AAGCGCTAGG
       61 ATCGTGGGTG ATGTGATTGG TAAATACCAC CCCCATGGCG ATAACGCGGT TTATGATGCG
      121 CTAGTGAGAA TGGCACAAGA CTTTTCTATG CGTTTGGAAT TAGTGGATGG GCAGGGCAAC
      181 TTTGGCTCTA TTGATGGCGA TAACGCT
//
LOCUS       Seq3 [organism=Helicobacter pylori] [isolate:106] gyrA, partial cds       207 bp
DEFINITION  Seq3 [organism=Helicobacter pylori] [isolate:106] gyrA, partial cds     207 bp
TITLE       Seq3 [organism=Helicobacter pylori] [isolate:106] gyrA, partial cds
ORIGIN

        1 TTGTATGCGA TGCATGAATT AGGCCTCACT TCCAAAGTCG CTTATAAAAA AAGCGCTAGG
       61 ATCGTGGGTG ATGTGATTGG TAAATACCAC CCCCATGGCG ATAACGCGGT TTATGATGCG
      121 CTAGTGAGAA TGGCGCAAGA TTTTTCTATG CGTTTGGAAT TAGTGGATGG GCAAGGCAAC
      181 TTTGGTTCTA TTGATGGCGA TAACGCT
//
LOCUS       Seq4 [organism=Helicobacter pylori] [isolate:115] gyrA, partial cds       207 bp
DEFINITION  Seq4 [organism=Helicobacter pylori] [isolate:115] gyrA, partial cds     207 bp
TITLE       Seq4 [organism=Helicobacter pylori] [isolate:115] gyrA, partial cds
ORIGIN

        1 TTGTATGCGA TGCATGAATT AGGCCTCACT TCCAAAGTCG CTTATAAAAA AAGCGCTAGG
       61 ATCGTGGGTG ATGTGATTGG TAAATACCAC CCCCATGGCG ATAACGCGGT TTATGATGCG
      121 CTAGTGAGAA TGGCGCAAGA TTTTTCTATG CGTTTGGAAT TGGTGGATGG GCAAGGCAAC
      181 TTTGGCTCTA TTGATGGCGA TAACGCT
//
LOCUS       Seq5 [organism=Helicobacter pylori] [isolate:124] gyrA, partial cds       207 bp
DEFINITION  Seq5 [organism=Helicobacter pylori] [isolate:124] gyrA, partial cds     207 bp
TITLE       Seq5 [organism=Helicobacter pylori] [isolate:124] gyrA, partial cds
ORIGIN

        1 TTGTATGCGA TGCATGAATT AGGCCTCACT TCCAAAGTCG CTTATAAAAA AAGCGCTAGG
       61 ATCGTGGGTG ATGTGATTGG TAAATACCAC CCCCATGGCG ATAACGCGGT TTATGATGCA
      121 CTAGTGAGAA TGGCACAAGA TTTTTCTATG CGTTTGGAAT TGGTGGATGG GCAAGGCAAC
      181 TTTGGCTCTA TTGATGGCGA TAACGCT
//
LOCUS       Seq6 [organism=Helicobacter pylori] [isolate:21] gyrA, partial cds       207 bp
DEFINITION  Seq6 [organism=Helicobacter pylori] [isolate:21] gyrA, partial cds     207 bp
TITLE       Seq6 [organism=Helicobacter pylori] [isolate:21] gyrA, partial cds
ORIGIN

        1 TTGTATGCGA TGCATGAATT AGGCCTTACT TCCAAAGTCG CTTACAAAAA AAGCGCTAGG
       61 ATCGTGGGTG ATGTGATTGG TAAATACCAC CCCCATGGCG ATAACGCGGT TTATGATGCG
      121 CTAGTGAGAA TGGCGCAAGA TTTTTCCATG CGTTTAGAAT TAGTGGATGG GCAGGGCAAC
      181 TTTGGTTCTA TTGATGGCGA TAACGCT
//
LOCUS       Seq7 [organism=Helicobacter pylori] [isolate:22] gyrA, partial cds       207 bp
DEFINITION  Seq7 [organism=Helicobacter pylori] [isolate:22] gyrA, partial cds     207 bp
TITLE       Seq7 [organism=Helicobacter pylori] [isolate:22] gyrA, partial cds
ORIGIN

        1 TTGTATGCGA TGCATGAATT AGGCCTAACT TCCAAAGTCG CTTATAAAAA AAGCGCTAGG
       61 ATCGTGGGTG ATGTGATTGG TAAATACCAC CCCCATGGCG ATAACGCGGT TTATGATGCG
      121 CTAGTGAGAA TGGCGCAAGA CTTTTCTATG CGTTTGGAAT TAGTGGATGG GCAAGGCAAC
      181 TTTGGCTCTA TTGATGGCGA TAACGCT
//
LOCUS       Seq8 [organism=Helicobacter pylori] [isolate:30] gyrA, partial cds       207 bp
DEFINITION  Seq8 [organism=Helicobacter pylori] [isolate:30] gyrA, partial cds     207 bp
TITLE       Seq8 [organism=Helicobacter pylori] [isolate:30] gyrA, partial cds
ORIGIN

        1 TTGTATGCGA TGCATGAATT AGGCCTTACT TCCAAAGTCG CTTATAAAAA AAGCGCTAGG
       61 ATCGTGGGTG ATGTGATTGG TAAATACCAC CCCCATGGCG ATAACGCGGT TTATGATGCG
      121 CTAGTGAGAA TGGCACAAGA TTTTTCTATG CGTTTGGAAT TAGTGGATGG GCAGGGCAAC
      181 TTTGGCTCTA TTGATGGCGA TAACGCT
//
LOCUS       Seq9 [organism=Helicobacter pylori] [isolate:32] gyrA, partial cds       207 bp
DEFINITION  Seq9 [organism=Helicobacter pylori] [isolate:32] gyrA, partial cds     207 bp
TITLE       Seq9 [organism=Helicobacter pylori] [isolate:32] gyrA, partial cds
ORIGIN

        1 TTGTATGCGA TGCATGAATT AGGCCTTACT TCCAAAGTCG CTTACAAAAA AAGCGCTAGG
       61 ATCGTGGGTG ATGTGATTGG TAAATACCAC CCCCATGGCG ATAACGCGGT TTATGATGCG
      121 CTAGTGAGAA TGGCGCAAGA TTTTTCCATG CGTTTAGAAT TAGTGGATGG GCAGGGCAAC
      181 TTTGGTTCTA TTGATGGCGA TAACGCT
//
LOCUS       Seq10 [organism=Helicobacter pylori] [isolate:39] gyrA, partial cds       207 bp
DEFINITION  Seq10 [organism=Helicobacter pylori] [isolate:39] gyrA, partial cds     207 bp
TITLE       Seq10 [organism=Helicobacter pylori] [isolate:39] gyrA, partial cds
ORIGIN

        1 TTGTATGCGA TGCATGAATT AGGCCTCACT TCCAAAGTCG CTTATAAAAA AAGTGCTAGG
       61 ATCGTGGGTG ATGTGATTGG TAAATACCAC CCCCATGGCG ATAACGCGGT TTATGATGCA
      121 CTAGTGAGAA TGGCGCAAGA TTTTTCTATG CGTTTGGAAT TGGTGGATGG GCAAGGCAAC
      181 TTTGGCTCTA TTGATGGCGA TAACGCT
//
LOCUS       Seq11 [organism=Helicobacter pylori] [isolate:40] gyrA, partial cds       207 bp
DEFINITION  Seq11 [organism=Helicobacter pylori] [isolate:40] gyrA, partial cds     207 bp
TITLE       Seq11 [organism=Helicobacter pylori] [isolate:40] gyrA, partial cds
ORIGIN

        1 TTGTATGCGA TGCATGAATT AGGCCTCACT TCCAAAGTCG CTTATAAAAA AAGTGCTAGG
       61 ATCGTGGGTG ATGTGATTGG TAAATACCAC CCCCATGGCG ATAACGCGGT TTATGATGCG
      121 CTAGTGAGAA TGGCACAAGA TTTTTCTATG CGTTTGGAAT TGGTGGATGG GCAAGGCAAC
      181 TTTGGCTCTA TTGATGGCGA TAACGCT
//
LOCUS       Seq12 [organism=Helicobacter pylori] [isolate:42] gyrA, partial cds       207 bp
DEFINITION  Seq12 [organism=Helicobacter pylori] [isolate:42] gyrA, partial cds     207 bp
TITLE       Seq12 [organism=Helicobacter pylori] [isolate:42] gyrA, partial cds
ORIGIN

        1 TTGTATGCGA TGCATGAATT AGGCCTCACT TCCAAAGTCG CTTATAAAAA AAGTGCTAGG
       61 ATCGTGGGTG ATGTGATTGG TAAATACCAC CCCCATGGCG ATTACGCGGT TTATGATGCG
      121 CTAGTGAGAA TGGCGCAGGA TTTTTCTATG CGTTTGGAAT TGGCGGATGG GCAAGGCAAC
      181 TTTGGCTCTA TTGATGGCGA TAACGCT
//
LOCUS       Seq13 [organism=Helicobacter pylori] [isolate:46] gyrA, partial cds       207 bp
DEFINITION  Seq13 [organism=Helicobacter pylori] [isolate:46] gyrA, partial cds     207 bp
TITLE       Seq13 [organism=Helicobacter pylori] [isolate:46] gyrA, partial cds
ORIGIN

        1 TTGTATGCGA TGCATGAATT AGGCCTCACT TCCAAAGTCG CTTATAAAAA AAGCGCTAGG
       61 ATCGTGGGTG ATGTGATTGG TAAATACCAC CCCCATGGCG ATAACGCGGT TTATGATGCG
      121 TTAGTGAGAA TGGCGCAAGA TTTTTCTATG CGTTTGGAAT TGGTGGATGG GCAAGGCAAC
      181 TTTGGCTCTA TTGATGGCGA TAACGCT
//
LOCUS       Seq14 [organism=Helicobacter pylori] [isolate:59] gyrA, partial cds       207 bp
DEFINITION  Seq14 [organism=Helicobacter pylori] [isolate:59] gyrA, partial cds     207 bp
TITLE       Seq14 [organism=Helicobacter pylori] [isolate:59] gyrA, partial cds
ORIGIN

        1 TTGTATGCGA TGCATGAATT AGGCCTCACT TCCAAAGTCG CTTATAAAAA AAGCGCTAGG
       61 ATCGTGGGTG ATGTGATTGG TAAATACCAC CCCCATGGCG ATAACGCGGT TTATGATGCA
      121 CTAGTGAGAA TGGCACAAGA TTTTTCTATG CGTTTGGAAT TGGTGGATGG GCAAGGCAAC
      181 TTTGGCTCTA TTGATGGCGA TAATGCT
//
LOCUS       Seq15 [organism=Helicobacter pylori] [isolate:5] gyrA, partial cds       207 bp
DEFINITION  Seq15 [organism=Helicobacter pylori] [isolate:5] gyrA, partial cds     207 bp
TITLE       Seq15 [organism=Helicobacter pylori] [isolate:5] gyrA, partial cds
ORIGIN

        1 TTGTATGCGA TGCATGAATT AGGCCTAACT TCCAAAGTCG CTTATAAAAA AAGCGCTAGG
       61 ATCGTGGGTG ATGTGATTGG TAAATACCAC CCCCATGGCG ATAACGCGGT TTATGATGCG
      121 CTAGTGAGAA TGGCGCAAGA TTTTTCTATG CGTTTGGAAT TAGTGGATGG GCAAGGAAAC
      181 TTTGGCTCTA TTGATGGCGA TAACGCT
//
LOCUS       Seq16 [organism=Helicobacter pylori] [isolate:61] gyrA, partial cds       207 bp
DEFINITION  Seq16 [organism=Helicobacter pylori] [isolate:61] gyrA, partial cds     207 bp
TITLE       Seq16 [organism=Helicobacter pylori] [isolate:61] gyrA, partial cds
ORIGIN

        1 TTGTATGCGA TGCATGAATT AGGCCTCACT TCCAAAGTCG CTTATAAAAA AAGCGCTAGG
       61 ATCGTGGGTG ATGTGATTGG TAAATACCAC GCCCATGGCG AGTACGCGGT TTATGATGAG
      121 CTAGTGATAA TGGCGCGGGA TTTTTCTATG CGTTTGGAAT TATCGCATGG TCAGGGCCAC
      181 TTTGGATCTC TCGATGGCGA CAACGCT
//
LOCUS       Seq17 [organism=Helicobacter pylori] [isolate:64] gyrA, partial cds       207 bp
DEFINITION  Seq17 [organism=Helicobacter pylori] [isolate:64] gyrA, partial cds     207 bp
TITLE       Seq17 [organism=Helicobacter pylori] [isolate:64] gyrA, partial cds
ORIGIN

        1 TTGTATGCGA TGCATGAATT AGGTCTTACT TCCAAAGTCG CTTATAAAAA AAGCGCTAGG
       61 ATCGTGGGTG ATGTGATTGG TAAATACCAC CCCCATGGCG ATAACGCGGT TTATGATGCA
      121 CTAGTGAGAA TGGCGCAAGA TTTTTCTATG CGTTTGGAAT TAGTGGATGG GCAAGGCAAC
      181 TTTGGCTCTA TTGATGGCGA TAACGCT
//
LOCUS       Seq18 [organism=Helicobacter pylori] [isolate:66] gyrA, partial cds       207 bp
DEFINITION  Seq18 [organism=Helicobacter pylori] [isolate:66] gyrA, partial cds     207 bp
TITLE       Seq18 [organism=Helicobacter pylori] [isolate:66] gyrA, partial cds
ORIGIN

        1 TTGTATGCGA TGCATGAATT AGGCCTCACT TCCAAAGTCG CTTATAAAAA AAGTGCTAGG
       61 ATCGTGGGTG ATGTGATTGG TAAATACCAC CCCCATGGCG ATAACGCGGT TTATGATGCG
      121 CTAGTGAGAA TGGCACAAGA TTTTTCTATG CGTTTGGAAT TAGTGGATGG GCAAGGCAAC
      181 TTTGGCTCTA TTGATGGCGA TAACGCT
//
LOCUS       Seq19 [organism=Helicobacter pylori] [isolate:69] gyrA, partial cds       207 bp
DEFINITION  Seq19 [organism=Helicobacter pylori] [isolate:69] gyrA, partial cds     207 bp
TITLE       Seq19 [organism=Helicobacter pylori] [isolate:69] gyrA, partial cds
ORIGIN

        1 TTGTATGCGA TGCATGAATT AGGCCTCACT TCCAAAGTCG CTTACAAAAA AAGCGCTAGG
       61 ATCGTGGGTG ATGTGATTGG TAAATACCAC CCCCATGGCG ATAACGCGGT TTATGATGCA
      121 CTAGTGAGAA TGGCGCAAGA TTTTTCTATG CGTTTGGAAT TAGTGGATGG GCAGGGCAAC
      181 TTTGGATCTA TTGATGGCGA TAACGCT
//
LOCUS       Seq20 [organism=Helicobacter pylori] [isolate:130] gyrA, partial cds       207 bp
DEFINITION  Seq20 [organism=Helicobacter pylori] [isolate:130] gyrA, partial cds     207 bp
TITLE       Seq20 [organism=Helicobacter pylori] [isolate:130] gyrA, partial cds
ORIGIN

        1 TTGTATGCGA TGCATGAATT AGGCCTTACT TCCAAAGTCG CTTACAAAAA AAGCGCTAGG
       61 ATCGTGGGTG ATGTGATTGG TAAATACCAC CCCCATGGCG ATAACGCGGT TTATGATGCG
      121 CTAGTGAGAA TGGCGCAAGA TTTTTCCATG CGTTTGGAAT TAGTGGATGG GCAGGGCAAC
      181 TTTGGCTCTA TTGATGGCGA TAACGCT
//
