# Supplementary material for: Current status of Helicobacter pylori resistance to Clarithromycin and Levofloxacin in Malaysia—findings from a molecular based study
Source: PeerJ. 2021 Jun 9;9:e11518. doi: 10.7717/peerj.11518 (PMC8197033; doi:10.7717/peerj.11518)
Supplement: Supplemental Information 6 [file peerj-09-11518-s006.gb]

LOCUS       Seq1 [organism=Helicobacter pylori] [isolate:2] gyrA, partial cds       208 bp
DEFINITION  Seq1 [organism=Helicobacter pylori] [isolate:2] gyrA, partial cds     208 bp
TITLE       Seq1 [organism=Helicobacter pylori] [isolate:2] gyrA, partial cds
ORIGIN

        1 CATGAATTAG GCCTCACTTC CAAAGTCGCT TATAAAAAAA GCGCTAGGAT CGTGGGTGAT
       61 GTGATTGGTA AATACCACCC CCATGGCGAT AATGCGGTTT ATAATGCGCT AGTGAGAATG
      121 GCGCAAGATT TTTCTATGCG TTTGGAATTA GTGGATGGGC AAGGCAACTT TGGCTCTATT
      181 GATGGCGATA ACGCTGCAGC GATGCGTT
//
LOCUS       Seq2 [organism=Helicobacter pylori] [isolate:60] gyrA, partial cds       208 bp
DEFINITION  Seq2 [organism=Helicobacter pylori] [isolate:60] gyrA, partial cds     208 bp
TITLE       Seq2 [organism=Helicobacter pylori] [isolate:60] gyrA, partial cds
ORIGIN

        1 CATGAATTAG GCCTCACTTC CAAAGTCGCT TATAAAAAAA GCGCTAGGAT CGTGGGTGAT
       61 GTGATTGGTA AATACCACCC CCATGGCGAT AATGCGGTTT ATAATGCGCT AGTGAGAATG
      121 GCACAAGATT TTTCTATGCG TTTGGAATTA GTGGATGGGC AGGGCAACTT TGGCTCTATT
      181 GATGGCGATA ACGCTGCAGC GATGCGTT
//
