# Supplementary material for: Current status of Helicobacter pylori resistance to Clarithromycin and Levofloxacin in Malaysia—findings from a molecular based study
Source: PeerJ. 2021 Jun 9;9:e11518. doi: 10.7717/peerj.11518 (PMC8197033; doi:10.7717/peerj.11518)
Supplement: Supplemental Information 7 [file peerj-09-11518-s007.gb]

LOCUS       Seq1 [organism=Helicobacter pylori] [isolate:102] gyrB, partial cds       201 bp
DEFINITION  Seq1 [organism=Helicobacter pylori] [isolate:102] gyrB, partial cds     201 bp
TITLE       Seq1 [organism=Helicobacter pylori] [isolate:102] gyrB, partial cds
ORIGIN

        1 ATTTTAAATG TAGAAAAAAG CCATTTGTCA AAAATCCTAA AATCAGAAGA AATTATAAAC
       61 ATGATCACGG CTTTTGGGTG TGGCATTCAA GAGAGTTTTG AGATAGAAAA ATTGCGCTAT
      121 CATAAAATCA TTATCATGAC CGATGCTGAT GTGGATGGTA GCCATATCCA AACCTTGCTG
      181 ATGACTTTTT TCTATCGATA T
//
LOCUS       Seq2 [organism=Helicobacter pylori] [isolate:19] gyrB, partial cds       204 bp
DEFINITION  Seq2 [organism=Helicobacter pylori] [isolate:19] gyrB, partial cds     204 bp
TITLE       Seq2 [organism=Helicobacter pylori] [isolate:19] gyrB, partial cds
ORIGIN

        1 ATTTTAAATG TGGAAAAAAG CCATTTGTCA AAAATCCTGA AATCAGAAGA AATTAAAAAC
       61 ATGATCACGG CTTTTGGGTG TGGCATTCAA GAGAGTTTTG AGATAGAAAA ATTGCGCTAT
      121 CATAAAATCA TTATCATGAC CGATGCTGAT GTGGATGGGA GCCATATCCA AACCTTGCTG
      181 ATGACTTTTT TCTATCGTTA TTTA
//
LOCUS       Seq3 [organism=Helicobacter pylori] [isolate:22] gyrB, partial cds       204 bp
DEFINITION  Seq3 [organism=Helicobacter pylori] [isolate:22] gyrB, partial cds     204 bp
TITLE       Seq3 [organism=Helicobacter pylori] [isolate:22] gyrB, partial cds
ORIGIN

        1 ATTTTAAATG TGGAAAAAAG CCATTTGTCA AAAATCCTAA AATCAGAAGA AATTAAAAAC
       61 ATGATCACGG CTTTTGGGTG TGGCATTCAA GAGAGTTTTG AGATAGAAAA ATTGCGCTAT
      121 CATAAAATCA TTATCATGAC CGATGCTGAT GTGGATGGGA GCCATATCCA AACCTTGCTG
      181 ATGACTTTTT TCTATCGTTA TTTA
//
LOCUS       Seq4 [organism=Helicobacter pylori] [isolate:26] gyrB, partial cds       204 bp
DEFINITION  Seq4 [organism=Helicobacter pylori] [isolate:26] gyrB, partial cds     204 bp
TITLE       Seq4 [organism=Helicobacter pylori] [isolate:26] gyrB, partial cds
ORIGIN

        1 ATTTTAAATG TGGAAAAAAG CCATTTGTCA AAAATCCTAA AATCAGAAGA AATTAAAAAC
       61 ATGATCACGG CTTTTGGGTG CGGCATTCAA GAGAGTTTTG AGATAGAAAA ATTGCGCTAT
      121 CATAAAATCA TTATCATGAC CGATGCTGAT GTGGATGGGA GCCATATCCA AACCTTGCTG
      181 ATGACTTTTT TCTATCGTTA TTTA
//
LOCUS       Seq5 [organism=Helicobacter pylori] [isolate:30] gyrB, partial cds       204 bp
DEFINITION  Seq5 [organism=Helicobacter pylori] [isolate:30] gyrB, partial cds     204 bp
TITLE       Seq5 [organism=Helicobacter pylori] [isolate:30] gyrB, partial cds
ORIGIN

        1 ATTTTAAATG TGGAAAAAAG CCATTTGTCA AAAATCCTGA AATCAGAAGA AATTAAAAAC
       61 ATGATCACGG CTCTTGGGTG CGGCATTCAA GAGAGTTTTG AGATAGAAAA ATTGCGCTAT
      121 CATAAAAACA TTATCATGAC CGATGCTGAT GTGGATGGGA GTCATATCCA AACCTTGCTG
      181 ATGACTTTTT TCTATCGTTA TTTA
//
LOCUS       Seq6 [organism=Helicobacter pylori] [isolate:55] gyrB, partial cds       204 bp
DEFINITION  Seq6 [organism=Helicobacter pylori] [isolate:55] gyrB, partial cds     204 bp
TITLE       Seq6 [organism=Helicobacter pylori] [isolate:55] gyrB, partial cds
ORIGIN

        1 ATTTTAAATG TGGAAAAAAG CCATTTGTCA AAAATCCTAA AATCAGAAGA AATTAAAAAC
       61 ATGATCACGG CTTTTGGGTG TGGCATTCAA GAGAGTTTTG AGATAGAAAA ATTGCGCTAT
      121 CATAAAATCA TTATCATGAC CGATGCTGAT GTGGATGGGA GCCATATCCA AACCTTGTTG
      181 ATGACTTTTT TCTATCGTTA TTTA
//
LOCUS       Seq7 [organism=Helicobacter pylori] [isolate:61] gyrB, partial cds       204 bp
DEFINITION  Seq7 [organism=Helicobacter pylori] [isolate:61] gyrB, partial cds     204 bp
TITLE       Seq7 [organism=Helicobacter pylori] [isolate:61] gyrB, partial cds
ORIGIN

        1 ATTTTAAATG TGGAAAAAAG CCATTTGTCA AAAATCCTAA AATCAGAAGA AATTAAAAAC
       61 ATGATCACGG CTTTTGGGTG CGGCATTCAA GAGAGTTTTG AGATAGAAAA ATTGCGCTAT
      121 CATAAAATCA TTATCATGAC CGATGCTGAT GTGGATGGGA GCCATATCCA AACCTTGTTG
      181 ATGACTTTTT TCTATCGTTA TTTA
//
LOCUS       Seq8 [organism=Helicobacter pylori] [isolate:75] gyrB, partial cds       204 bp
DEFINITION  Seq8 [organism=Helicobacter pylori] [isolate:75] gyrB, partial cds     204 bp
TITLE       Seq8 [organism=Helicobacter pylori] [isolate:75] gyrB, partial cds
ORIGIN

        1 ATTTTAAATG TGGAAAAAAG CCATTTGTCA AAAATCCTAA AATCAGAAGA AATTAAAAAC
       61 ATGATCACGG CTTTTGGGTG CGGCATTCAA GAGAGTTTTG AGATAGAAAA ATTGCGCTAT
      121 CATAAAATCA TTATTATGAC CGATGCTGAT GTGGATGGGA GCCATATCCA AACCTTGTTG
      181 ATGACTTTTT TCTATCGTTA TTTA
//
LOCUS       Seq9 [organism=Helicobacter pylori] [isolate:95] gyrB, partial cds       204 bp
DEFINITION  Seq9 [organism=Helicobacter pylori] [isolate:95] gyrB, partial cds     204 bp
TITLE       Seq9 [organism=Helicobacter pylori] [isolate:95] gyrB, partial cds
ORIGIN

        1 ATTTTAAATG TGGAAAAAAG CCATTTGTCA AAAATCCTAA AATCAGAAGA AATTAAAAAC
       61 ATGATCACGG CTTTTGGGTG CGGCATTCAA GAGAGTTTTG AGATAGAAAA ATTGCGCTAT
      121 CATAAAATCA TTATCATGAC CGATGCTGAT GTGGATGGGA GCCATATCCA AACCTTGCTG
      181 ATGACTTTTT TCTATCGTTA TTTA
//
LOCUS       Seq10 [organism=Helicobacter pylori] [isolate:5] gyrB, partial cds       204 bp
DEFINITION  Seq10 [organism=Helicobacter pylori] [isolate:5] gyrB, partial cds     204 bp
TITLE       Seq10 [organism=Helicobacter pylori] [isolate:5] gyrB, partial cds
ORIGIN

        1 ATTTTAAATG TGGAAAAAAG CCATTTGTCA AAAATCCTAA AATCAGAAGA AATTAAAAAC
       61 ATGATCACGG CTTTTGGGTG CGGCATTCAA GAGAGTTTTG AGATAGAAAA ATTGCGCTAT
      121 CATAAAATCA TTATCATGAC CGATGCTGAT GTGGATGGGA GCCATATCCA AACCTTGCTG
      181 ATGACTTTTT TCTATCGTTA TTTA
//
