# Supplementary material for: Current status of Helicobacter pylori resistance to Clarithromycin and Levofloxacin in Malaysia—findings from a molecular based study
Source: PeerJ. 2021 Jun 9;9:e11518. doi: 10.7717/peerj.11518 (PMC8197033; doi:10.7717/peerj.11518)
Supplement: Supplemental Information 8 [file peerj-09-11518-s008.gb]

LOCUS       Seq1 [organism=Helicobacter pylori] [isolate:103] gyrB, partial cds       204 bp
DEFINITION  Seq1 [organism=Helicobacter pylori] [isolate:103] gyrB, partial cds     204 bp
TITLE       Seq1 [organism=Helicobacter pylori] [isolate:103] gyrB, partial cds
ORIGIN

        1 TTAGCCGATT GCCAGAGCAA AGACCCTTTA GAGAGTGAAA TCTTTTTAGT GGAGGGCGAT
       61 AGCGCAGGCG GGAGCGCTAA ACAAGGGCGC GATAGGGTTT TTCAAGCGAT CTTGCCCTTA
      121 AAGGGTAAGA TTTTAAATGT GGAAAAAAGC CATTTGTCAA AGATCCTAAA ATCAGAAGAA
      181 ATTAAAAACA TGATCACGGC TTTT
//
LOCUS       Seq2 [organism=Helicobacter pylori] [isolate:105] gyrB, partial cds       204 bp
DEFINITION  Seq2 [organism=Helicobacter pylori] [isolate:105] gyrB, partial cds     204 bp
TITLE       Seq2 [organism=Helicobacter pylori] [isolate:105] gyrB, partial cds
ORIGIN

        1 TTAGCCGATT GCCAGAGTAA AGACCCTTTA GAGAGTGAAA TCTTTTTAGT GGAGGGCGAT
       61 AGTGCGGGTG GGAGTGCTAA ACAAGGGCGC GATAGGGTTT TTCAAGCGAT CTTGCCTTTA
      121 AAAGGTAAGA TTTTAAATGT GGAAAAAAGC CATTTGTCAA AAATCCTAAA ATCAGAAGAA
      181 ATTAAAAACA TGATCACGGC TTTT
//
LOCUS       Seq3 [organism=Helicobacter pylori] [isolate:109] gyrB, partial cds       204 bp
DEFINITION  Seq3 [organism=Helicobacter pylori] [isolate:109] gyrB, partial cds     204 bp
TITLE       Seq3 [organism=Helicobacter pylori] [isolate:109] gyrB, partial cds
ORIGIN

        1 TTAGCCGATT GCCAGAGCAA AGACCCTTTA GAGAGTGAAA TCTTTTTAGT GGAGGGCGAT
       61 AGCGCGGGAG GGAGTGCTAA ACAAGGGCGC GATAGGGTTT TTCAAGCGAT TTTGCCCTTA
      121 AAGGGTAAGA TTTTAAATGT GGAAAAAAGC CATTTGTCAA AAATCCTAAA ATCAGAAGAA
      181 ATTAAAAACA TGATCACGGC TTTT
//
LOCUS       Seq4 [organism=Helicobacter pylori] [isolate:32] gyrB, partial cds       204 bp
DEFINITION  Seq4 [organism=Helicobacter pylori] [isolate:32] gyrB, partial cds     204 bp
TITLE       Seq4 [organism=Helicobacter pylori] [isolate:32] gyrB, partial cds
ORIGIN

        1 TTAGCCGATT GCCAGAGTAA AGACCCTTTA GAGAGTGAAA TCTTTTTAGT GGAGGGCGAT
       61 AGCGCGGGTG GGAGCGCTAA ACAAGGGCGC GATAGGGTTT TTCAAGCGAT CTTGCCTTTA
      121 AAAGGTAAGA TTTTAAATGT GGAAAAAAGC CATTTGTCAA AAATCCTAAA ATCAGAAGAA
      181 ATTAAAAACA TGATCACGGC TTTT
//
LOCUS       Seq5 [organism=Helicobacter pylori] [isolate:61] gyrB, partial cds       204 bp
DEFINITION  Seq5 [organism=Helicobacter pylori] [isolate:61] gyrB, partial cds     204 bp
TITLE       Seq5 [organism=Helicobacter pylori] [isolate:61] gyrB, partial cds
ORIGIN

        1 TTAGCCGATT GCCAGAGTAA AGACCCCTTA GAGAGTGAAA TCTTTTTAGT GGAGGGCGAT
       61 AGCGCGGGCG GGAGCGCTAA GCAAGGGCGC GATAGGGTTT TTCAAGCGAT CTTGCCCTTA
      121 AAAGGTAAGA TTTTAAATGT GGAAAAAAGC CATTTGTCAA AAATCCTAAA ATCAGAAGAA
      181 ATTAAAAACA TGATCACGGC TTTT
//
LOCUS       Seq6 [organism=Helicobacter pylori] [isolate:80] gyrB, partial cds       204 bp
DEFINITION  Seq6 [organism=Helicobacter pylori] [isolate:80] gyrB, partial cds     204 bp
TITLE       Seq6 [organism=Helicobacter pylori] [isolate:80] gyrB, partial cds
ORIGIN

        1 TTAGCCGATT GCCAGAGCAA AGACCCTTTA GAGAGTGAAA TCTTTTTAGT GGAGGGCGAT
       61 AGCGCAGGCG GGAGCGCTAA ACAAGGGCGC GATAGGGTTT TTCAAGCGAT CTTGCCCTTA
      121 AAGGGTAAGA TTTTAAATGT GGAAAAAAGC CATTTGTCAA AGATCCTAAA ATCAGAAGAA
      181 ATTAAAAACA TGATCACGGC TTTT
//
LOCUS       Seq7 [organism=Helicobacter pylori] [isolate:21] gyrB, partial cds       204 bp
DEFINITION  Seq7 [organism=Helicobacter pylori] [isolate:21] gyrB, partial cds     204 bp
TITLE       Seq7 [organism=Helicobacter pylori] [isolate:21] gyrB, partial cds
ORIGIN

        1 TTAGCCGATT GCCAGAGTAA AGACCCTTTA GAGAGTGAAA TCTTTTTAGT GGAGGGCGAT
       61 AGCGCGGGTG GGAGCGCTAA ACAAGGGCGC GATAGGGTTT TTCAAGCGAT CTTGCCTTTA
      121 AAAGGTAAGA TTTTAAATGT GGAAAAAAGC CATTTGTCAA AAATCCTAAA ATCAGAAGAA
      181 ATTAAAAACA TGATCACGGC TTTT
//
